# Supplementary material for: Heterozygous TREM2 (p.W44X) and PSEN1 (p.A431T) mutations in two Peruvian families with familial Alzheimer’s disease: expanding the genetic landscape in underrepresented populations
Source: Front Neurosci. 2026 Feb 2;19:1724380. doi: 10.3389/fnins.2025.1724380 (PMC12907367; doi:10.3389/fnins.2025.1724380)
Supplement: Supplementary file 1 [file Table_1.xlsx]

## Sheet: Sheet1
		Table S1. 119 Genes included in the targeted neurodegeneration panel.
			Genes
			ABCA7	DCTN1	NEFH	SNCA
			ABI3	DNAJC6	NEK1	SOD1
			ADAM10	DNMT1	NME8	SORL1
			ADORA1	EIF4G1	NOTCH3	SPAST
			AKT1	ELAVL1	OPTN	SQSTM1
			ALS2	EP300	PANK2	SYNJ1
			ANG	EPHA1	PARK2	TAF1
			ANO3	EPHA4	PARK7	TARDBP
			APOE	FBXO7	PFN1	TBK1
			APP	FERMT2	PICALM	TBP
			APTX	FIG4	PINK1	TH
			ATM	FUS	PLA2G6	THAP1
			ATP13A2	GAK	PLCG2	TMEM106B
			ATP1A3	GBA	POLG	TMEM230
			ATP6AP2	GCH1	PRKRA	TOMM40
			BIN1	GIGYF2	PRNP	TOR1A
			BTNL2	GRN	PRRT2	TP53INP1
			C21orf2	HNRNPA1	PSEN1	TREM2
			CASS4	HNRNPA2B1	PSEN2	TRIP4
			CD2AP	HTRA2	PTK2B	TUBA4A
			CD33	INPP5D	PVRL2	TYROBP
			CELF1	ITM2B	RAB38	UBQLN2
			CHCHD10	LMNB1	RAB39B	UNC13A
			CHCHD2	LRRK2	RAB7L1	VAPB
			CHMP2B	MAPT	RIN3	VCP
			CLCN6	MARK2	SARM1	VPS13C
			CLU	MARK4	SCARB2	VPS35
			CR1	MEF2C	SETX	ZCWPW1
			CSF1R	MS4A4A	SGTA	C9orf72
			CTSC	MS4A6E	SLC24A4
		Note: This panel integrates genes previously implicated in Alzheimer’s disease, frontotemporal dementia, Lewy body disease, prion disorders, hereditary leukoencephalopathies, microglial/lysosomal pathways, and additional neurodegenerative mechanisms relevant to cognitive decline. Genes are listed in alphabetical order.
